# Supplementary material for: Hazard Flagging as a Risk Mitigation Strategy for Violence against Emergency Medical Services
Source: Healthcare (Basel). 2024 Apr 27;12(9):909. doi: 10.3390/healthcare12090909 (PMC11083417; doi:10.3390/healthcare12090909)
Supplement: Supplementary file 1 [file healthcare-12-00909-s001.zip]

Archive with 1 entries (1 files):
- healthcare-2892999-SI.pdf
